# Supplementary material for: Middle Eocene greenhouse warming facilitated by diminished weathering feedback
Source: Nat Commun. 2018 Jul 23;9:2877. doi: 10.1038/s41467-018-05104-9 (PMC6056486; doi:10.1038/s41467-018-05104-9)
Supplement: Supplementary file 3 — Supplementary Data 1 [file 41467_2018_5104_MOESM3_ESM.xlsx]

## Sheet: Supplementary Table 1
Supplementary Data 1 - All Re and Os Data.
Site 959
Sample code	Exp.	Site	Hole	Core	Sect.	Int. (cm)	Depth (mbsf)	Age (Ma)	Re (ppb)	±	Os (ppt)	±	192Os (ppt)	±	187Re/188Os	±	187Os/188Os	±	Osi	±
959-MC-29	159	959	D	13R	1	78-80	523.98	37.4303	31.6213	0.0793245	215.323	0.929627	79.0108	0.346267	796.189	4.01596	1.08638	0.00670941	0.589731	0.0092145
959-MC-30	159	959	D	14R	1	77-79	533.57	37.895	59.2051	0.146306	348.105	1.53622	126.253	0.54488	932.914	4.6367	1.18757	0.00723278	0.598402	0.010161
959-MC-1	159	959	D	15R	1	93-95	543.33	38.368	21.6941	0.0546922	134.539	0.603512	49.1253	0.228419	878.536	4.63605	1.12893	0.00724704	0.567179	0.0102114
959-MC-2	159	959	D	16R	1	25-28	552.35	38.805	38.0611	0.0939862	313.22	1.28972	116.256	0.496526	651.313	3.211	0.988217	0.00594551	0.567012	0.00802206
959-MC-5	159	959	D	17R	1	23-25	562.03	39.2741	10.1403	0.025718	104.778	0.489651	39.3021	0.201296	513.284	2.93149	0.898799	0.00728011	0.562844	0.00919883
959-MC-7	159	959	D	17R	4	140-142	567.7	39.5488	8.741	0.0246052	105.492	0.486255	39.9328	0.229523	435.466	2.78057	0.822104	0.00654052	0.535088	0.0083732
959-MC-9	159	959	D	18R	1	15-17	571.55	39.7354	19.2345	0.049013	164.817	0.696868	61.2076	0.275454	625.171	3.22796	0.983536	0.00619617	0.569542	0.00833376
959-MC-11	159	959	D	18R	4	15-17	576.05	39.9534	23.2605	0.0582664	215.369	0.846294	80.2579	0.323329	576.574	2.73178	0.954146	0.00540824	0.570237	0.00722718
959-MC-13	159	959	D	18R	5	85-87	578.25	40.06	16.4939	0.0421851	269.711	1.02726	103.368	0.45742	317.439	1.62131	0.719205	0.00456134	0.507276	0.00564376
959-MC-14	159	959	D	19R	1	61-65	581.51	40.109	9.95737	0.0271443	157.246	0.687791	60.0587	0.329876	329.831	2.02003	0.74762	0.00576376	0.527148	0.00711403
959-MC-15	159	959	D	20R	1	25-27	590.85	40.2495	20.3385	0.0513551	221.69	0.998588	83.5889	0.448905	484.053	2.87037	0.855014	0.00646393	0.53032	0.00838932
959-MC-16	159	959	D	20R	3	146-148	595.06	40.3128	22.1697	0.0554188	226.837	0.934138	85.3462	0.38588	516.772	2.66734	0.873056	0.00566512	0.525869	0.00745713
959-MC-17	159	959	D	21R	1	15-17	600.35	40.3923	11.3434	0.0302936	158.651	0.698579	60.3406	0.327434	373.987	2.25908	0.782564	0.0059609	0.53081	0.00748163
959-MC-36	159	959	D	21R	3	57-59	603.77	40.4438	7.11942	0.0211274	68.7728	0.335256	25.7734	0.158369	549.535	3.73239	0.906347	0.00741375	0.535949	0.00992946
959-MC-20	159	959	D	21R	7	14-16	608.84	40.52	8.09853	0.0210547	117.921	0.447777	44.7839	0.1891	359.755	1.78253	0.794772	0.00472036	0.551833	0.00592409
959-MC-37	159	959	D	22R	4	57-59	614.77	40.821	12.8262	0.0338315	116.696	0.507313	43.4345	0.207602	587.469	3.19839	0.964457	0.00643059	0.564797	0.00860248
959-MC-38	159	959	D	23R	3	88-90	623.18	41.2479	7.28581	0.0215782	114.49	0.454131	43.5105	0.201708	333.125	1.8277	0.789105	0.00501474	0.560106	0.00626562
959-MC-41	159	959	D	24R	1	113-115	630.13	41.6007	7.99991	0.0233868	101.48	0.415777	38.3079	0.18163	415.451	2.3065	0.845291	0.00544534	0.557255	0.00703409
959-MC-42	159	959	D	25R	2	52-54	640.72	42.1382	6.27173	0.0197523	138.672	0.523447	53.2009	0.238616	234.526	1.28292	0.710778	0.00442094	0.546077	0.00531326
959-MC-43	159	959	D	26R	2	93-95	650.73	42.6463	3.4809	0.0147291	55.162	0.254874	21.0154	0.12331	329.517	2.36901	0.768588	0.00640399	0.534387	0.0080668
959-MC-39	159	959	D	26R	4	93-95	653.73	42.7986	11.0786	0.0299418	159.61	0.652446	60.2481	0.272576	365.819	1.92474	0.845724	0.00552841	0.584793	0.00688305
Site 1263
Sample code	Exp.	Site	Hole	Core	Sect.	Int. (cm)	Depth (adj rmcd)	Age (Ma)	Re (ppb)	±	Os (ppt)	±	192Os (ppt)	±	187Re/188Os	±	187Os/188Os	±	Osi	±
1263-RP-1	208	1263	B	8H	1	15-17	134.094	39.1553	0.102623	0.00600811	21.9834	0.10451	8.61987	0.063783	23.6848	1.39747	0.532733	0.00522856	0.516944	0.00616015
1263-RP-3	208	1263	B	8H	2	60-62	136.17	39.4157	0.103236	0.00600083	24.1154	0.113108	9.44643	0.0670175	21.7413	1.273	0.540762	0.00528621	0.526268	0.00613482
1263-RP-4	208	1263	B	8H	3	20-22	137.27	39.5536	0.0331364	0.00597855	22.1864	0.0933652	8.70579	0.0546277	7.57216	1.36699	0.52685	0.00432923	0.521802	0.0052405
1263-RP-6	208	1263	B	8H	4	20-22	138.77	39.7418	0.221646	0.00600762	23.8091	0.107014	9.33537	0.064153	47.2337	1.32008	0.533052	0.00479251	0.501565	0.00567251
1263-RP-9	208	1263	B	8H	4	140-142	140.076	39.9056	0.0274132	0.00598663	17.5545	0.0818877	6.88142	0.0501317	7.92511	1.73166	0.534871	0.00502513	0.529588	0.00617949
1263-RP-12	208	1263	B	8H	5	80-82	140.99	40.0202	0.158464	0.00597831	19.4812	0.0919777	7.65816	0.0576057	41.1651	1.58296	0.512236	0.00496307	0.484794	0.00601831
1263-RP-14	208	1263	B	8H	5	124-126	141.386	40.0699	0.168908	0.00601422	19.6888	0.0939219	7.72884	0.0582129	43.477	1.58161	0.523613	0.00514934	0.494631	0.00620368
1263-RP-16	208	1263	B	8H	6	12-14	141.733	40.1025	0.0327362	0.00600296	13.9882	0.072697	5.50133	0.0473806	11.8381	2.17312	0.508615	0.00563646	0.500724	0.00708512
1263-RP-18	208	1263	B	8H	6	54-57	142.057	40.1352	0.106114	0.0060056	16.601	0.0835719	6.51759	0.0535671	32.3898	1.85189	0.522576	0.00545325	0.500984	0.00668776
1263-RP-20	208	1263	B	8H	6	120-122	142.676	40.1976	0.141424	0.00596975	14.8073	0.0783634	5.81618	0.0515955	48.3736	2.08539	0.518654	0.0057569	0.486407	0.00714707
1263-RP-22	208	1263	B	8H	7	42-44	143.467	40.2774	0.0327634	0.00599053	24.7206	0.100764	9.70629	0.0578989	6.71519	1.22846	0.521797	0.00414241	0.517321	0.00496133
1263-RP-23	208	1263	B	8H	CC	3-5	143.953	40.3264	0.0372634	0.00599532	26.7634	0.122553	10.5357	0.0733209	7.03623	1.13311	0.500849	0.00494204	0.496158	0.0056974
1263-RP-25	208	1263	A	14H	6	135-137	144.77	40.4088	0.189954	0.0060246	21.3156	0.10056	8.35957	0.0615908	45.2051	1.47121	0.53124	0.00512659	0.501105	0.00610734
1263-RP-27	208	1263	B	9H	1	84-86	146.03	40.5413	0.0602867	0.00598355	18.7089	0.0852606	7.32931	0.0514205	16.3637	1.62807	0.539986	0.00489787	0.529078	0.00598318
1263-RP-29	208	1263	B	9H	2	140-142	148.13	40.8111	0.0877009	0.00600244	23.0394	0.10465	9.03516	0.062948	19.3104	1.32835	0.531639	0.00487042	0.518766	0.00575593
1263-RP-31	208	1263	B	9H	4	40-42	150.13	41.0436	0.0391403	0.00599947	22.4562	0.0938983	8.80748	0.0546832	8.84087	1.35623	0.53069	0.00430136	0.524796	0.00520545
1263-RP-33	208	1263	B	9H	5	80-82	152.1	41.3259	0.0285349	0.00599504	29.7445	0.148025	11.6484	0.0784337	4.87342	1.0244	0.542907	0.00659941	0.539658	0.0072823
1263-RP-35	208	1263	B	9H	6	140-142	154.074	41.5596	0.0288477	0.00599745	38.331	0.159926	15.0577	0.0915136	3.81131	0.79271	0.517801	0.0043477	0.51526	0.00487614
Site U1333
Sample code	Exp.	Site	Hole	Core	Sect.	Int. (cm)	Depth (adj rmcd)	Age (Ma)	Re (ppb)	±	Os (ppt)	±	192Os (ppt)	±	187Re/188Os	±	187Os/188Os	±	Osi	±
U1333-RP-3	320/321	U1333	C	17H	3	70-74	160.5	38.984	0.0525466	0.00600076	10.8378	0.0690469	4.24115	0.0478347	24.6481	2.82806	0.548766	0.00757723	0.532335	0.00946248
U1333-RP-6	320/321	U1333	C	17H	5	20-24	163	39.2724	0.121068	0.00600571	8.55427	0.0628997	3.34674	0.0455529	71.9668	3.69755	0.550715	0.0090691	0.50274	0.011534
U1333-RP-8	320/321	U1333	C	17H	6	20-24	164.5	39.4454	0.0628013	0.00599995	9.7434	0.0650266	3.81687	0.0460042	32.7329	3.15122	0.54032	0.00791831	0.518499	0.010019
U1333-RP-14	320/321	U1333	C	18H	1	20-24	167.3	39.7685	0.146195	0.0060115	10.1017	0.066172	3.94999	0.0463148	73.6306	3.1445	0.555139	0.00784558	0.506055	0.00994177
U1333-RP-16	320/321	U1333	C	18H	2	70-74	168.12	39.9045	0.0776739	0.00600129	10.4973	0.0673356	4.11004	0.0469064	37.5969	2.93536	0.544607	0.00758589	0.519544	0.00954267
U1333-RP-18	320/321	U1333	C	18H	3	20-24	169.12	40.1069	0.0685688	0.00905195	12.5232	0.092651	4.90912	0.0678128	27.7873	3.68761	0.534887	0.00890497	0.516363	0.0113632
U1333-RP-20	320/321	U1333	C	18H	3	120-124	170.12	40.1915	0.19764	0.00601776	9.20664	0.0636192	3.61012	0.0456632	108.912	3.58201	0.532438	0.00818042	0.459835	0.0105683
U1333-RP-21	320/321	U1333	C	18H	4	20-14	170.53	40.2262	0.080933	0.00600299	11.1788	0.0692828	4.38896	0.0480994	36.6849	2.74965	0.52231	0.00710498	0.497855	0.00893796
U1333-RP-22	320/321	U1333	C	18H	4	70-74	171.03	40.2685	0.0788149	0.00600268	10.5977	0.0679676	4.15745	0.0472978	37.7141	2.90325	0.528807	0.00756521	0.503666	0.00950058
U1333-RP-24	320/321	U1333	C	18H	5	20-24	171.94	40.3454	0.254249	0.00606765	14.5165	0.0796506	5.68809	0.052071	88.9234	2.26916	0.5383	0.00627522	0.479022	0.00778789
U1333-RP-26	320/321	U1333	C	18H	5	120-124	172.94	40.43	0.189661	0.00603071	7.71404	0.059779	3.022	0.044311	124.855	4.35809	0.540044	0.0094341	0.456813	0.0123393
U1333-RP-27	320/321	U1333	C	18H	6	20-24	173.44	40.4723	0.198151	0.00602385	10.0897	0.0661976	3.95188	0.0466131	99.7507	3.24582	0.541682	0.00774255	0.475186	0.00990628
U1333-RP-28	320/321	U1333	C	18H	6	70-74	173.94	40.5146	0.0771175	0.00599825	9.83456	0.0653326	3.85218	0.0461938	39.8263	3.13312	0.541172	0.00786015	0.514622	0.00994875
U1333-RP-32	320/321	U1333	C	18H	7	120-124	175.94	40.6838	0.10627	0.00598231	7.63933	0.0592417	2.99175	0.0439428	70.6659	4.10646	0.542677	0.00943791	0.49557	0.0121754
U1333-RP-35	320/321	U1333	C	19H	1	122-124	177.82	40.8428	0.0398528	0.00599498	8.75663	0.0634781	3.43242	0.0459247	23.0984	3.48791	0.53538	0.00880754	0.519982	0.0111327
U1333-RP-40	320/321	U1333	B	17H	2	70-72	181.3	41.1371	0.128788	0.0060051	7.36114	0.0589574	2.88158	0.0439667	88.9133	4.35451	0.546113	0.00990331	0.486841	0.0128061
