# Supplementary material for: Middle Eocene greenhouse warming facilitated by diminished weathering feedback
Source: Nat Commun. 2018 Jul 23;9:2877. doi: 10.1038/s41467-018-05104-9 (PMC6056486; doi:10.1038/s41467-018-05104-9)
Supplement: Supplementary file 4 — Supplementary Data 2 [file 41467_2018_5104_MOESM4_ESM.xlsx]

## Sheet: Blad1
Supplementary Data 2 - Progressive two-component mixing model involving seawater and basalts.
A full description of all parameters listed below is given in the Methods.
Cumulative basalt additions relative to initial seawater			Stepwise basalt additions relative to initial seawater			Initial and total amounts		Normalized parameters		Basalt parameters				Seawater parameters				Mix parameters
Cumulative amount of basalts added to ocean (%)	Cumulative amount of 188Os added from basalts (%)	Cumulative amount of Os added from basalts (%)	Amount of basalts added each step (%)	Amount of 188Os added each step (%)	Amount of Os added each step (%)	Initial amount of seawater present (%)	Total amount of basalt-seawater mix present after mixing (%)	Normalized amount of basalts added each step (%)	Normalized amount of seawater present each step (%)	187Os/188Os basalts	[Os] basalts (mol/kg)	[187Os] basalts (mol/kg)	[188Os] basalts (mol/kg)	187Os/188Os seawater	[Os] seawater (mol/kg)	[187Os] seawater (mol/kg)	[188Os] seawater (mol/kg)	[187Os] mix (mol/kg)	[188Os] mix (mol/kg)	187Os/188Os mix	[Os] mix derived from basalts (mol/kg)	[Os] mix derived from seawater (mol/kg)	[Os] mix (mol/kg)	Change in 187Os/188Os mix	Cumulative change in 187Os/188Os mix
∑ Δ Mbas	∑ Δ 188Os	∑ Δ Os	Δ Mbas	Δ 188Os	Δ Os	Msw	Mmix	f	(1 - f)	Rbas	[Os]bas	[187Os]bas	[188Os]bas	Rsw	[Os]sw	[187Os]sw	[188Os]sw	[187Os]mix	[188Os]mix	Rmix	f * [Os]bas	(1 - f) * [Os]sw	[Os]mix	Δ Rmix	∑ Δ Rmix
0	0	0	0	0	0	1	1	0	1	0.13	5.25672e-12	9.07535e-14	6.98104e-13	0.55	5.26151e-14	3.64004e-15	6.61825e-15	3.64004e-15	6.61825e-15	0.55	0	5.26151e-14	5.26151e-14	0	0
0.0001	0.0105482	0.00999091	0.0001	0.0105482	0.00999091	1	1.0001	9.999e-05	0.9999	0.13	5.25672e-12	9.07535e-14	6.98104e-13	0.55	5.26151e-14	3.64004e-15	6.61825e-15	3.64875e-15	6.68739e-15	0.545616	5.25619e-16	5.26098e-14	5.31354e-14	-0.00438399	-0.00438399
0.0002	0.0210963	0.0199818	0.0001	0.0105482	0.00999091	1	1.0002	9.998e-05	0.9999	0.13	5.25672e-12	9.07535e-14	6.98104e-13	0.545616	5.31354e-14	3.64875e-15	6.68739e-15	3.65745e-15	6.75652e-15	0.541323	5.25567e-16	5.31301e-14	5.36557e-14	-0.00429341	-0.0086774
0.0003	0.0316445	0.0299727	0.0001	0.0105482	0.00999091	1	1.0003	9.997e-05	0.9999	0.13	5.25672e-12	9.07535e-14	6.98104e-13	0.541323	5.36557e-14	3.65745e-15	6.75652e-15	3.66616e-15	6.82563e-15	0.537117	5.25514e-16	5.36503e-14	5.41758e-14	-0.00420561	-0.012883
0.0004	0.0421927	0.0399636	0.0001	0.0105482	0.00999091	1	1.0004	9.996e-05	0.9999	0.13	5.25672e-12	9.07535e-14	6.98104e-13	0.537117	5.41758e-14	3.66616e-15	6.82563e-15	3.67487e-15	6.89473e-15	0.532997	5.25462e-16	5.41704e-14	5.46959e-14	-0.00412048	-0.0170035
0.0005	0.0527408	0.0499545	0.0001	0.0105482	0.00999091	1	1.0005	9.995e-05	0.9999	0.13	5.25672e-12	9.07535e-14	6.98104e-13	0.532997	5.46959e-14	3.67487e-15	6.89473e-15	3.68357e-15	6.96382e-15	0.528959	5.25409e-16	5.46904e-14	5.52158e-14	-0.00403791	-0.0210414
0.0006	0.063289	0.0599454	0.0001	0.0105482	0.00999091	1	1.0006	9.994e-05	0.9999	0.13	5.25672e-12	9.07535e-14	6.98104e-13	0.528959	5.52158e-14	3.68357e-15	6.96382e-15	3.69227e-15	7.03289e-15	0.525001	5.25357e-16	5.52103e-14	5.57356e-14	-0.0039578	-0.0249992
0.0007	0.0738372	0.0699363	0.0001	0.0105482	0.00999091	1	1.0007	9.993e-05	0.9999	0.13	5.25672e-12	9.07535e-14	6.98104e-13	0.525001	5.57356e-14	3.69227e-15	7.03289e-15	3.70097e-15	7.10195e-15	0.521121	5.25304e-16	5.57301e-14	5.62554e-14	-0.00388004	-0.0288792
0.0008	0.0843853	0.0799272	0.0001	0.0105482	0.00999091	1	1.0008	9.99201e-05	0.9999	0.13	5.25672e-12	9.07535e-14	6.98104e-13	0.521121	5.62554e-14	3.70097e-15	7.10195e-15	3.70967e-15	7.17099e-15	0.517316	5.25252e-16	5.62498e-14	5.6775e-14	-0.00380456	-0.0326838
0.0009	0.0949335	0.0899181	0.0001	0.0105482	0.00999091	1	1.0009	9.99101e-05	0.9999	0.13	5.25672e-12	9.07535e-14	6.98104e-13	0.517316	5.6775e-14	3.70967e-15	7.17099e-15	3.71837e-15	7.24002e-15	0.513585	5.25199e-16	5.67693e-14	5.72945e-14	-0.00373125	-0.0364151
0.001	0.105482	0.0999091	0.0001	0.0105482	0.00999091	1	1.001	9.99001e-05	0.9999	0.13	5.25672e-12	9.07535e-14	6.98104e-13	0.513585	5.72945e-14	3.71837e-15	7.24002e-15	3.72706e-15	7.30904e-15	0.509925	5.25147e-16	5.72888e-14	5.7814e-14	-0.00366005	-0.0400751
0.0011	0.11603	0.1099	0.0001	0.0105482	0.00999091	1	1.0011	9.98901e-05	0.9999	0.13	5.25672e-12	9.07535e-14	6.98104e-13	0.509925	5.7814e-14	3.72706e-15	7.30904e-15	3.73575e-15	7.37804e-15	0.506334	5.25094e-16	5.78082e-14	5.83333e-14	-0.00359086	-0.043666
0.0012	0.126578	0.119891	0.0001	0.0105482	0.00999091	1	1.0012	9.98801e-05	0.9999	0.13	5.25672e-12	9.07535e-14	6.98104e-13	0.506334	5.83333e-14	3.73575e-15	7.37804e-15	3.74445e-15	7.44703e-15	0.50281	5.25042e-16	5.83275e-14	5.88525e-14	-0.00352362	-0.0471896
0.0013	0.137126	0.129882	0.0001	0.0105482	0.00999091	1	1.0013	9.98702e-05	0.9999	0.13	5.25672e-12	9.07535e-14	6.98104e-13	0.50281	5.88525e-14	3.74445e-15	7.44703e-15	3.75314e-15	7.51601e-15	0.499352	5.2499e-16	5.88466e-14	5.93716e-14	-0.00345825	-0.0506478
0.0014	0.147674	0.139873	0.0001	0.0105482	0.00999091	1	1.0014	9.98602e-05	0.9999	0.13	5.25672e-12	9.07535e-14	6.98104e-13	0.499352	5.93716e-14	3.75314e-15	7.51601e-15	3.76182e-15	7.58497e-15	0.495957	5.24937e-16	5.93657e-14	5.98906e-14	-0.00339468	-0.0540425
0.0015	0.158222	0.149864	0.0001	0.0105482	0.00999091	1	1.0015	9.98502e-05	0.9999	0.13	5.25672e-12	9.07535e-14	6.98104e-13	0.495957	5.98906e-14	3.76182e-15	7.58497e-15	3.77051e-15	7.65392e-15	0.492625	5.24885e-16	5.98846e-14	6.04095e-14	-0.00333285	-0.0573754
0.0016	0.168771	0.159854	0.0001	0.0105482	0.00999091	1	1.0016	9.98403e-05	0.9999	0.13	5.25672e-12	9.07535e-14	6.98104e-13	0.492625	6.04095e-14	3.77051e-15	7.65392e-15	3.77919e-15	7.72286e-15	0.489352	5.24832e-16	6.04035e-14	6.09283e-14	-0.00327269	-0.0606481
0.0017	0.179319	0.169845	0.0001	0.0105482	0.00999091	1	1.0017	9.98303e-05	0.9999	0.13	5.25672e-12	9.07535e-14	6.98104e-13	0.489352	6.09283e-14	3.77919e-15	7.72286e-15	3.78788e-15	7.79178e-15	0.486138	5.2478e-16	6.09222e-14	6.1447e-14	-0.00321415	-0.0638622
0.0018	0.189867	0.179836	0.0001	0.0105482	0.00999091	1	1.0018	9.98203e-05	0.9999	0.13	5.25672e-12	9.07535e-14	6.98104e-13	0.486138	6.1447e-14	3.78788e-15	7.79178e-15	3.79656e-15	7.86068e-15	0.482981	5.24728e-16	6.14409e-14	6.19656e-14	-0.00315716	-0.0670194
0.0019	0.200415	0.189827	0.0001	0.0105482	0.00999091	1	1.0019	9.98104e-05	0.9999	0.13	5.25672e-12	9.07535e-14	6.98104e-13	0.482981	6.19656e-14	3.79656e-15	7.86068e-15	3.80524e-15	7.92958e-15	0.479879	5.24675e-16	6.19594e-14	6.24841e-14	-0.00310168	-0.070121
0.002	0.210963	0.199818	0.0001	0.0105482	0.00999091	1	1.002	9.98004e-05	0.9999	0.13	5.25672e-12	9.07535e-14	6.98104e-13	0.479879	6.24841e-14	3.80524e-15	7.92958e-15	3.81391e-15	7.99846e-15	0.476831	5.24623e-16	6.24779e-14	6.30025e-14	-0.00304764	-0.0731687
Notes
1. We assume that the maximum amount of basalt that can theoretically be added to seawater represents ~1% of the total mass of the ocean, as estimated for OAE2 (following Hauff et al. (2000) and Du Vivier et al. (2014)).
2. Every line of the spreadsheet represents the stepwise addition of 0.01% basalts to the seawater (columns A and D), resulting in the addition of ~1.05% of 188Os from basalts (columns B and E) and ~1% of total Os from basalts (columns C and F). These values are all relative to initial seawater conditions.
3. Δ Mbas (column D) is an infinitesimal representing the relative amount of basalts added in each iteration of the two-component mix, as in equation (7) of the Methods. These values are all relative to initial seawater conditions.
4. The corresponding relative amounts of 188Os added from basalts (Δ 188Os, column E) in each iteration of the mix are calculated from Δ Mbas, Msw and the [188Os] concentrations of basalts and initial seawater. The relative amounts of total Os added from basalts (Δ Os, column F) in each iteration of the mix are calculated in a similar fashion. These values are all relative to initial seawater con…
5. The initial amount of seawater present (Msw, column G) remains constant by definition, but the total amount of the basalt-seawater mix present (Mmix, column H) grows with each addition of basalts.
6. The relative amounts of basalts added (f, column I) and seawater present ((1 - f), column J) in each iteration of the mix are normalized to reflect the growing total mass of the two-component mix (column H). f is calculated by using equation (8) of the Methods.
7. The default 187Os/188Os compositions and the [Os], [187Os] and [188Os] concentrations of basalts (columns K, L, M and N, respectively) and seawater (columns O, P, Q and R, respectively) are listed in the tables below. For basalts these parameters remain unchanged during mixing, but for seawater these parameters are recalculated for each iteration of the mix.
8. [187Os] mix, [188Os] mix and Rmix (columns S, T and U) are respectively calculated by using equations (9), (10) and (11) as presented in the Methods.
9. The amount of Os derived from basalts (column V) and seawater (column W) in each iteration of the mix is calculated using the respective values of f and (1 - f) (columns I and J) and the respective Os concentrations (columns L and P).
10. [Os] mix (column X) is calculated using the respective Os contributions from basalts and seawater (columns V and W).
11. Δ Rmix (column Y) represents the change in the 187Os/188Os composition of the mix with each addition of basalts, and ∑ Δ Rmix (column Z) represents the cumulative change in the 187Os/188Os composition of the final mix.
12. This two-component mixing model can be adjusted for any initial 187Os/188Os composition of seawater by changing the default value of cell C49 in the table below. Similarly, the model can also be adjusted for any initial [Os] concentrations of basalts or seawater by changing the default values of cells C47 and C48 or cells C50 and C51 below.
Default Os parameters
Description		Value	Unit	Reference and Comments
Os molar mass		190.23	g/mol	NIST
187Os/188Os basalts		0.13	-	Meisel et al. (2001)
[Os] basalts		1000	pg/kg (ppq)	Martin (1991)
[Os] basalts		5.25672e-12	mol/kg	Calculated using Os molar mass of basalts as in cell D64
187Os/188Os seawater		0.55	-	Pre-MECO 187Os/188Os composition of seawater - this study
[Os] seawater		10	pg/kg (ppq)	Peucker-Ehrenbrink & Ravizza (2000)
[Os] seawater		5.26151e-14	mol/kg	Calculated using Os molar mass of seawater as in cell D77
Calculation of Os molar mass basalts with 187Os/188Os = 0.13
Os isotope	Atomic mass (u)	Os mole fraction	Contribution Os molar mass (g/mol)	Reference and Comments
184	183.952	0.0002	0.0367905	NIST
186	185.954	0.0159	2.95667	NIST
187	186.956	0.017212	3.21788	NIST; Mole fraction calculated for 187Os/188Os = 0.13
188	187.956	0.1324	24.8854	NIST
189	188.958	0.1615	30.5167	NIST
190	189.958	0.2626	49.8831	NIST
192	191.961	0.4078	78.2819	NIST
187Os/188Os basalts	188Os mole fraction basalts	∑ Os mole fraction basalts	Os molar mass basalts (g/mol)
0.13	0.132717	0.997612	190.233
Calculation of Os molar mass seawater with 187Os/188Os = 0.55
Os isotope	Atomic mass (u)	Os mole fraction	Contribution Os molar mass (g/mol)	Reference and Comments
184	183.952	0.0002	0.0367905	NIST
186	185.954	0.0159	2.95667	NIST
187	186.956	0.07282	13.6141	NIST; Mole fraction calculated for 187Os/188Os = 0.55
188	187.956	0.1324	24.8854	NIST
189	188.958	0.1615	30.5167	NIST
190	189.958	0.2626	49.8831	NIST
192	191.961	0.4078	78.2819	NIST
187Os/188Os seawater	188Os mole fraction seawater	∑ Os mole fractions seawater	Os molar mass seawater (g/mol)
0.55	0.12571	1.05322	190.06
